# Supplementary material for: Simulation analysis and experimental study on cylinder grading of maize seeds based on discrete element method: A study on cylindrical grading of maize seeds
Source: PLoS One. 2025 Oct 23;20(10):e0335017. doi: 10.1371/journal.pone.0335017 (PMC12548889; doi:10.1371/journal.pone.0335017)
Supplement: S1 Table — The parameters of maize seeds can be measured using specialized instruments or obtained from the relevant literature. (XLSX) [file pone.0335017.s001.xlsx]

## Sheet: Sheet1
S1 Table. Parameter of maize seed of DEM
Parameter	Value
Poisson's ratio	0.2-0.6a
Density /(kg/m3)	1184b
Shear modulus/Pa	1.06×108–1.62×108a
Static friction coefficient of maize–maize	0.342–0.636a
Dynamic friction coefficient of maize–maize	0.028–0.061a
Restitution coefficient of maize–maize	0.244–0.534a
Static friction coefficient of maize–steel plate	0.295–0.475a
Dynamic friction coefficient of maize–steel plate	0.029–0.073a
Restitution coefficient of maize–steel plate	0.424–0.658a
Note: "a" indicates that the item is a measured value, "b" indicates that the item is a reference value from literature.
