# Supplementary material for: Simulation analysis and experimental study on cylinder grading of maize seeds based on discrete element method: A study on cylindrical grading of maize seeds
Source: PLoS One. 2025 Oct 23;20(10):e0335017. doi: 10.1371/journal.pone.0335017 (PMC12548889; doi:10.1371/journal.pone.0335017)
Supplement: S2 Table — The dimensional parameters of the seeds were measured using a vernier caliper. (XLSX) [file pone.0335017.s002.xlsx]

## Sheet: Sheet1
S2 Table. Morphological Dimensional Parameters of maize seeds
Parameter	Maximum	Minimum	Average
Length/mm	11.8	10.2	11.1
Width/mm	9.4	8.6	8.9
Thickness/mm	4.6	4.1	4.3
