# Supplementary material for: Simulation analysis and experimental study on cylinder grading of maize seeds based on discrete element method: A study on cylindrical grading of maize seeds
Source: PLoS One. 2025 Oct 23;20(10):e0335017. doi: 10.1371/journal.pone.0335017 (PMC12548889; doi:10.1371/journal.pone.0335017)
Supplement: S3 Table — The parameters of the grading cylinder were obtained from the materials manual. (XLSX) [file pone.0335017.s003.xlsx]

## Sheet: Sheet1
S3 Table. Parameter of grading cylinder of DEM
Parameter	Value
Poisson's ratio	0.28
Density/(kg/m3)	7850
Shear modulus/Pa	8.1×1010
