# Supplementary material for: Simulation analysis and experimental study on cylinder grading of maize seeds based on discrete element method: A study on cylindrical grading of maize seeds
Source: PLoS One. 2025 Oct 23;20(10):e0335017. doi: 10.1371/journal.pone.0335017 (PMC12548889; doi:10.1371/journal.pone.0335017)
Supplement: S4 Table — The table lists three levels of parameter setting for the three factors in the test. (XLSX) [file pone.0335017.s004.xlsx]

## Sheet: Sheet1
S4 Table. Response surface test factors and levels.
Levels	Factors
	Rotational speed A/(r/min)	Inclination angle B/(°)	Feeding rate C/g/s
-1	36	0	300
0	42	1	320
1	48	2	340
