# Supplementary material for: Simulation analysis and experimental study on cylinder grading of maize seeds based on discrete element method: A study on cylindrical grading of maize seeds
Source: PLoS One. 2025 Oct 23;20(10):e0335017. doi: 10.1371/journal.pone.0335017 (PMC12548889; doi:10.1371/journal.pone.0335017)
Supplement: S5 Table — The table lists all 17 experimental points. (XLSX) [file pone.0335017.s005.xlsx]

## Sheet: Sheet1
S5 Table. Test design and results.
No.	Factor levels			Response values
	Rotational speed A/(r/min)	Inclination angle B/(°)	Feeding rate C/g/s	Grading qualification rate G/%
1	0	0	0	94.74
2	0	-1	1	96.15
3	0	0	0	95.31
4	1	1	0	87.67
5	1	-1	0	96.64
6	0	1	1	86.52
7	-1	-1	0	97.02
8	-1	0	-1	95.54
9	1	0	1	96.19
10	0	1	-1	86.68
11	0	-1	-1	96.24
12	0	0	0	94.88
13	0	0	0	96.06
14	-1	1	0	84.31
15	1	0	-1	96.23
16	0	0	0	95.12
17	-1	0	1	95.07
