# Supplementary material for: Simulation analysis and experimental study on cylinder grading of maize seeds based on discrete element method: A study on cylindrical grading of maize seeds
Source: PLoS One. 2025 Oct 23;20(10):e0335017. doi: 10.1371/journal.pone.0335017 (PMC12548889; doi:10.1371/journal.pone.0335017)
Supplement: S6 Table — Note: P < 0.01 (highly significant, **); 0.01 ≤ P < 0.05 (significant, *). (XLSX) [file pone.0335017.s006.xlsx]

## Sheet: Sheet1
S6 Table. Variance analysis of the regression equation.
Source	Grading qualification rate G/%
	Sum of Squares	df	F	P
Model	285.6	9	109.74	< 0.0001**
A	2.87	1	9.92	0.0162*
B	208.79	1	722.02	< 0.0001**
C	0.072	1	0.25	0.6326
AB	3.5	1	12.09	0.0103*
AC	0.046	1	0.16	0.7012
BC	0.001225	1	0.004236	0.9499
A2	0.32	1	1.09	0.3305
B2	70.3	1	243.09	< 0.0001**
C2	0.29	1	1	0.3516
Residual	2.02	7
Lack of Fit	0.95	3	1.19	0.4195
Pure Erro	1.07	4
Cor Total	287.62	16
R-Squared	0.993
Adj R-Squared	0.9839
Note: P < 0.01 (highly significant, **); 0.01 ≤ P < 0.05 (significant, *).
