# Supplementary material for: Simulation analysis and experimental study on cylinder grading of maize seeds based on discrete element method: A study on cylindrical grading of maize seeds
Source: PLoS One. 2025 Oct 23;20(10):e0335017. doi: 10.1371/journal.pone.0335017 (PMC12548889; doi:10.1371/journal.pone.0335017)
Supplement: S7 Table — (XLSX) [file pone.0335017.s007.xlsx]

## Sheet: Sheet1
S7 Table. ‌Comparison between predicted values and validation test results
Parameter	Grading qualification rate G/%
Test value	93.83
Predicted value	97.24
Relative error	3.63
